# Supplementary material for: Abundance and Distribution of Microplastics in Invertebrate and Fish Species and Sediment Samples along the German Wadden Sea Coastline
Source: Animals (Basel). 2023 May 20;13(10):1698. doi: 10.3390/ani13101698 (PMC10215328; doi:10.3390/ani13101698)
Supplement: Supplementary file 1 [file animals-13-01698-s001.zip]

Archive with 1 entries (1 files):
- animals-2385903-supplementary.pdf
